# Supplementary material for: To adjust or not to adjust? Matching statistical choices to scientific questions in exercise physiology and sport science
Source: Front Physiol. 2026 Jun 10;17:1834628. doi: 10.3389/fphys.2026.1834628 (PMC13290680; doi:10.3389/fphys.2026.1834628)
Supplement: Supplementary file 1 [file DataSheet1.csv]

subject	group	pre	post	delta
Control_01	Control	27.480471164002232	34.838022807802695	7.357551643800463
Control_02	Control	31.96542627128076	29.300194445339713	-2.6652318259410457
Control_03	Control	30.084836466982335	29.633387061807476	-0.4514494051748592
Control_04	Control	26.67710999040643	28.668132669530138	1.9910226791237093
Control_05	Control	28.884889571324276	28.36169542682504	-0.5231941444992358
Control_06	Control	28.51705814566384	33.90677777485061	5.3897196291867715
Control_07	Control	31.952120522188572	30.651999665180913	-1.3001208570076592
Control_08	Control	29.212434019848864	25.254263097985067	-3.958170921863797
Control_09	Control	31.56204093510135	27.13492988516559	-4.42711104993576
Control_10	Control	34.502347595503814	29.81373148522269	-4.688616110281124
Control_11	Control	29.682013676546937	31.01164870654186	1.3296350299949218
Control_12	Control	30.29157923944651	32.060169703137426	1.7685904636909164
Endurance_01	Endurance	28.03662191465902	34.76641477115729	6.729792856498268
Endurance_02	Endurance	28.149357356063522	31.48008316937944	3.3307258133159188
Endurance_03	Endurance	32.94610432688489	33.15108489521207	0.20498056832717992
Endurance_04	Endurance	25.947488962132972	31.652710539162175	5.705221577029203
Endurance_05	Endurance	31.588947412525048	31.785227192674505	0.19627978014945668
Endurance_06	Endurance	30.265934276175905	33.288488008576685	3.0225537324007803
Endurance_07	Endurance	25.036550716547193	30.61160871373088	5.575057997183688
Endurance_08	Endurance	35.37551007612514	33.26970292894279	-2.1058071471823467
Endurance_09	Endurance	29.53852275750229	34.50247559222594	4.963952834723653
Endurance_10	Endurance	31.411557699052718	32.53764985684835	1.1260921577956289
Endurance_11	Endurance	31.617501350648038	35.251663064623244	3.6341617139752067
Endurance_12	Endurance	28.929766520736607	30.09086154612044	1.1610950253838332
HIIT_01	HIIT	28.523811868734914	33.049210900560375	4.5253990318254615
HIIT_02	HIIT	30.100203892753093	33.63637448472697	3.536170591973878
HIIT_03	HIIT	28.746181163224268	30.196262440781897	1.4500812775576293
HIIT_04	HIIT	28.885272828216134	33.16770725556359	4.282434427347457
HIIT_05	HIIT	30.650115146846588	36.20691617228727	5.556801025440684
HIIT_06	HIIT	28.136905586285508	33.88812689342775	5.751221307142245
HIIT_07	HIIT	28.309749164227647	39.990076677582834	11.680327513355188
HIIT_08	HIIT	36.879259862898344	33.99527121727136	-2.883988645626985
HIIT_09	HIIT	34.571430573342944	37.01077889511971	2.4393483217767624
HIIT_10	HIIT	30.715903470576475	34.5776807165109	3.861777245934423
HIIT_11	HIIT	31.436600672456784	33.684492461984554	2.2478917895277704
HIIT_12	HIIT	32.71857801073402	31.218317006551764	-1.5002610041822564
